# Supplementary material for: Precision oncology for intrahepatic cholangiocarcinoma in clinical practice
Source: Br J Cancer. 2022 Aug 19;127(9):1701–8. doi: 10.1038/s41416-022-01932-1 (PMC9390961; doi:10.1038/s41416-022-01932-1)
Supplement: Supplementary file 5 — Supplementary Table 1 [file 41416_2022_1932_MOESM5_ESM.xlsx]

## Sheet: S1 General cohort
Suppl. Table S1: Characteristics of the study cohort at the time of inclusion
Basic characteristics (all patients, n = 101)	n (%)
Median age (range)	60 (23-83)
Sex
Male	55 (54%)
Female	46 (46%)
Median follow-up in months (range)	11 (0-139)
Tumor type
Intrahepatic cholangiocarcinoma (iCCA)	96 (95%)
Combined hepatocellular-cholangiocarcinoma (HCC-CCA)	4 (4%)
Primary liver carcinoma, NOS (PLC, NOS)	1 (1%)
Number of patients with ≥1 detected genetic alteration	74 (73%)
Median number of genetic alterations per patient (range)
iCCA	2 (0-14)
HCC-CCA	5 (3-7)
PLC, NOS	3
