# Supplementary material for: Precision oncology for intrahepatic cholangiocarcinoma in clinical practice
Source: Br J Cancer. 2022 Aug 19;127(9):1701–8. doi: 10.1038/s41416-022-01932-1 (PMC9390961; doi:10.1038/s41416-022-01932-1)
Supplement: Supplementary file 6 — Supplementary Table 2 [file 41416_2022_1932_MOESM6_ESM.xlsx]

## Sheet: S2 alterations
Suppl. Table S2: Sequencing platforms applied and genetic alterations detected in 101 iCCA patients
No.	Type of mutation testing	Type of fusion testing	ALK (NM_004304)	ARID1A (NM_006015)	ARID2 (NM_152641)	ASXL1 (NM_015338)	ATM (NM_000051)	ATR (NM_001184)	ATRX (NM_000489)	BAP1 (NM_004656)	BRAF (NM_4333)	BRCA1 (NM_007294)	BRCA2 (NM_000059)	CCNE1 (NM_001238)	CDK4 (NM_000075)	CDKN1B (NM_004064)	CDKN2A (NM_000077)	CDKN2B (NM_004936)	CHEK1 (NM_001274)	CHECK2 (NM_007194)	CREBBP (NM004380)	CTNNB1 (NM_001904)	CYLD (NM_015247)	DDR2 (NM_006182)	DNMT3B (NM_006892)	ERCC2 (NM_000400)	ERBB2 (NM_004448)	ERBB4 (NM_005235)	FANCA (NM_000135)	FANCD2 (NM_033084)	FANCE (NM_021922)	FANCI (NM_018193)	FGFR2 (NM_000141)	FGFR3 (NM_000142)	GATA2 (NM_032638)	GNAS (NM_000516)	IDH1 (NM_005896)	IDH2 (NM_002168)	IRS2 (NM_003749)	KRAS (NM_004985)	LAMP1 (NM_005561)	LRP1B (NM_018557)	MAGOH (NM_002370)	MAST2 (NM_015112)	MET (NM_000245)	MLH1 (NM_000249)	MRE11A (NM_005591)	MSH2 (NM_000251)	MYC (NM_002467)
1	OCAv3	OCAv3, Archer																																ampl											GOLGB1::MET
2	TS0500, OCAv3	TST170, OCAv3, Archer		p.Asp1850fs*4						p.Ser98fs*34
3	TSO500	TST170			p.Pro1023fs*34, p.Gly1535*	p.Gly646fs*12														p.Gly178fs*6					p.spl?
4	OCAv3	OCAv3	EML4::ALK
5	OCAv3	OCAv3, Archer																															FGFR2::NOL4																ampl
6	OCAv3	OCAv3, Archer
7	NA	Archer																																			p.Arg132Cys
8	NA	Archer																																				p.Arg172Gly
9	NA	Archer
10	OCAv3	OCAv3, Archer					p.Glu2444Asp					p.Thr1561fs*40 & p.Trp1815*
11	NA	Archer
12	NA	Archer
13	NA	Archer
14	OCAv3	OCAv3																																				p.Arg172Ser
15	OCAv3	OCAv3
16	NA	Archer
17	OCAv3	OCAv3, Archer						p.Pro528Ser																									p.Ser372Cys
18	NA	Archer
19	NA	Archer
20	NA	Archer
21	NA	Archer
22	NA	Archer
23	OCAv3	OCAv3		p.Ser1645fs*46					p.Ser1328Tyr				del
24	NA	Archer
25	OCAv3	OCAv3		p.Ser1322Gly						p.Arg207fs*24																																				p.Gly22Ala
26	NA	Archer
27	NA	Archer
28	NA	Archer																																				p.Arg172Gly
29	NA	Archer																																														del
30	NA	Archer
31	OCAv3	OCAv3, Archer		p.Met1595Val																												p.Thr1250Ile				p.Arg201Cys
33	NA	Archer
34	OCAv3	OCAv3																						p.Glu247Lys																					p.His1079Arg
35	NA	Archer
37	NA	Archer
38	NA	Archer
39	NA	Archer
40	NA	Archer																															FGFR2::TACC2
41	NA	Archer
42	OCAv3	OCAv3, Archer																																	p.Gly468Ser					p.Gly12Asp
43	NA	Archer
44	NA	Archer																															FGFR2::BICC1
45	OCAv3	OCAv3																															FGFR2::BICC1
46	OCAv3	OCAv3																del
47	OCAv3	OCAv3		del													del	del	del								p.Ala763Asp										p.Arg132Cys
49	TSO500	TST170, Archer																																del								p.spl?
50	OCAv3	Archer															del	del
51	OCAv3	Archer		p.Ala2235fs*43
52	OCAv3	Archer																											p.Ala1334Thr									p.Arg172Lys
53	OCAv3	Archer								p.spl?
54	OCAv3	Archer																																											p.Ala1251Gly
55	OCAv3	OCAv3, Archer																																				p.Arg172Lys
56	OCAv3	Archer								p.spl?
57	OCAv3	Archer		p.Ser1678Phe
58	TSO500, OCAv3	TST170, OCAv3																															FGFR2::CEP83
59	OCAv3	Archer																											p.Leu1384Pro								p.Arg132Cys
61	TSO500	TST170								p.Met681fs*6, loss
62	OCAv3	OCAv3, Archer		p.Asn2059Lys																	p.Val2376Ile																p.Arg132Cys
63	OCAv3	OCAv3, Archer
64	OCAv3	Archer									p.Ile554Thr; MCC::BRAF						del	del
65	OCAv3	Archer		del																																				p.Gly12Asp			del
66	OCAv3	Archer		p.Gln585*
67	OCAv3	Archer															del	del																			p.Arg132Cys
68	OCAv3	Archer					p.Leu2492Arg																														p.Arg132Cys
69	OCAv3	Archer									p.Val600Glu
71	OCAv3	Archer		p.Gln501_Gln502delinsHis*																													FGFR2::AHCYL2
72	TSO500	TST170														del	del																				p.Arg132Cys
73	TSO500	TST170								del	p.Gly469Val																										p.Arg132Cys
74	TSO500	TST170
75	OCAv3	Archer								p.spl?																								FGFR3::TACC3			p.Arg132Gly
76	OCAv3	Archer								p.Val654fs*7																							FGFR2::BICC1
77	OCAv3	Archer		p.Gln335*
78	OCAv3	Archer		p.Lys1752fs*18			p.Ile2606Val							p.Ile147Val																							p.Arg132Cys												p.Ala224Thr
79	OCAv3	Archer
80	OCAv3	Archer															p.Arg64Gln, p.Glu33Gln, p.Glu26Gln
82	OCAv3	Archer								p.spl?
83	OCAv3	Archer		p.Gln199*																																	p.Arg172Lys
84	TSO500	TST170								p.Lys425fs*5																							FGFR2::KIAA1217
85	OCAv3	Archer								p.Ala83Thr																							FGFR2::BICC1
86	TSO500	TST170																					p.Arg758*, del								p.Glu235*
87	OCAv3	Archer																																			p.Arg132Cys
88	OCAv3	Archer									p.Gly469Ala
89	OCAv3	Archer																		del								del		p.Cys657Ser		p.Val481Gly
91	OCAv3	Archer									p.Val600Glu						del	del																										FUCA1::MAST2
92	OCAv3	Archer					p.Leu2557Trp			del							del	del															FGFR2::BICC1
93	OCAv3	Archer																																			p.Arg132Cys
94	TSO500	TST170																															FGFR2::DBP			gain
95	OCAv3	Archer					del			p.Phe170Val			del			del				del		del						del									del									del	del
96	TSO500	TST170								p.Lys580fs*61, loss																							FGFR2::BICC1						del		del
97	TSO500	TST170																															FGFR2::CCDC6	del	del
98	OCAv3	Archer
99	OCAv3	Archer															del	del
100	OCAv3	Archer													ampl		del	del																				p.Arg172Lys
101	OCAv3	Archer																									ampl										del												p.Pro305His
102	OCAv3	Archer					p.Glu758*																																	p.Ala146Val
103	OCAv3	Archer		p.Ala1517fs*11, del						del																del									del			p.Arg172Ser
105	TSO500	TST170								p.Met1Arg							del	del															FGFR2::WAC
106	OCAv3	Archer					p.Cys1873Tyr
107	TSO500	TST170
108	OCAv3	Archer							p.Asp981Asn	p.Ala138fs*42																							p.Ala266Pro
109	OCAv3	Archer		p.Pro728fs*10									del																				p.Trp290Cys				p.Arg132Leu
	Abbreviations:
	ampl	high-level amplification
	Archer	Archer Solid Tumor Panel
	del	deletion
	MASTER	NCT MASTER program
	OCAv3	Oncomine Comprehensive Assay version 3
	NA	not analyzed
	TSO500	Truesight Oncology 500
	TST170	Truesight Tumor 170
		class 3 variant (variant of unknown significance)
[truncated: 36 more columns]
