# Supplementary material for: Precision oncology for intrahepatic cholangiocarcinoma in clinical practice
Source: Br J Cancer. 2022 Aug 19;127(9):1701–8. doi: 10.1038/s41416-022-01932-1 (PMC9390961; doi:10.1038/s41416-022-01932-1)
Supplement: Supplementary file 7 — Supplementary Table 3 [file 41416_2022_1932_MOESM7_ESM.xlsx]

## Sheet: S3 drug targets
Suppl. Table S3: Targetable molecular alterations in iCCA patients.
Gene	Alteration	Drug class	NCT variant classification	ESCAT variant classification	Reference
ALK	fusion	ALK inhibitor	m2A	IC	FDA-approved for ALK-positive lung cancer (NDA 202570)
BAP1	mutation	PARP inhibitor / EZH2 inhibitor	m1C	IIIA	FDA-approved for prostate cancer (NDA 208558) / NCT02860286 or analogous to
BRAF	V600E / other activating mutation / fusion	BRAF inhibitor plus MEK inhibitor	m1B	IC	EMA-approved for melanoma (EMEA/H/C/002604; EMEA/H/C/002604); NCT02034110 or analogous to; PMID: 32818466
BRCA1	mutation	PARP inhibitor	m2A	IIIA	FDA-approved for pancreatic cancer (NDA 208558), NCT04042831 or analogous to
BRCA2	mutation	PARP inhibitor	m2A	IIIA	FDA-approved for pancreatic cancer (NDA 208558), NCT04042831 or analogous to
ERBB2	amplification	HER2 inhibitor	m1C	IC	EMA-approved for breast and stomach (EMEA/H/C/004916); NCT03613168, NCT04466891, NCT03929666, NCT04722133 or analogous to; PMID: 26022204
FGFR2	rearrangement	FGFR2 inhibitor	m1A	IB	EMA-approved EMEA/H/C/005266
FGFR2	mutation	FGFR inhibitor	m1C	IB	EMA orphan designation: EU/3/16/1657; NCT03230318 or analogous to; PMID: 30420614
FGFR3	alteration	FGFR inhibitor	m2A	IIIA	EMA orphan designation: EU/3/20/2329; FDA-approved for bladder cancer (NDA 212018); NCT01752920 or analogous to
IDH1	mutation	IDH1 inhibitor	m1A	IA	FDA-approved (Reference ID: 4427156)
IDH2	mutation	IDH2 inhibitor	m2A	IIIA	EMA-approved for AML (EMEA-001798-PIP02-16)
MET	mutation, fusion	TKI	m1C	IIIA	EMA-approved for lnon-small cell lung cancer (EMEA/H/C/002489); PMID: 32897609
MLH1	inactivation leading to MSI	immune checkpoint inhibitor	m1B	IC	EMEA/H/C/003820; EMEA/H/C/003985
MSH2	inactivation leading to MSI	immune checkpoint inhibitor	m1B	IC	EMEA/H/C/003820; EMEA/H/C/003985
MSH6	inactivation leading to MSI	immune checkpoint inhibitor	m1B	IC	EMEA/H/C/003820; EMEA/H/C/003985
NRG1	fusion	TKI / EGFR inhibitor plus HER2 inhibitor	m1C	IC	EMA-approved for non-small lung cancer (EMEA/H/C/002280); PMID: 28950338 / PMID: 29802158
NTRK	fusion	NTRK inhibitor	m1C	IC	EMA- (EMEA/H/C/004936) and FDA-approved (NDA212725) for solid tumours with NTRK gene fusion;
PALB2	mutation	PARP inhibitor	m2A	IIIA	FDA-approved for pancreatic cancer (NDA 208558), NCT04042831 or analogous to
PIK3CA	mutation	PI3K/AKT/mTOR inhibitor	m1C	IIB	EMA-approved for breast cancer (EMEA/H/C/004804) / NCT04439175 / PMID: 28694672
PMS2	inactivation leading to MSI	immune checkpoint inhibitor	m1B	IC	EMEA/H/C/003820; EMEA/H/C/003985
POLE	mutation	immune checkpoint inhibitor	m1B	IC	EMEA/H/C/003820; EMEA/H/C/003985
Abbreviations: EMA, European Medicines Agency, ESCAT, ESMO scale for clinical actionability of molecular targets; ESMO, European Society of Molecular Oncology; FDA, U.S. Food and Drug Administration; MSI, microsatellite instability, TKI, tyrosine kinase inhibitor
References
ESCAT variant classification: Mateo J, Chakravarty D, Dienstmann R, et al. A framework to rank genomic alterations as targets for cancer precision medicine: the ESMO scale for clinical actionability of molecular targets (ESCAT). Ann Oncol 2018;29:1895–902.
NCT variant classification: Horak P, Klink B, Heining C, et al. Precision oncology based on omics data: the NCT Heidelberg experience. Int J Cancer 2017;141:877–86.
