# Supplementary material for: Precision oncology for intrahepatic cholangiocarcinoma in clinical practice
Source: Br J Cancer. 2022 Aug 19;127(9):1701–8. doi: 10.1038/s41416-022-01932-1 (PMC9390961; doi:10.1038/s41416-022-01932-1)
Supplement: Supplementary file 8 — Supplementary Table 4 [file 41416_2022_1932_MOESM8_ESM.xlsx]

## Sheet: S4 Survival cohort
Suppl. Table S4: Overview on targeted treatments and parameters on clinical outcome.
No.	sex	age	entity	1st line therapy	Treatment lines (n=)	ECOG PS	# molecular target(s)	molecularly qualified for targeted therapy	targeted therapy (1=yes; 0=no)	targeting drug(s) received	reason for treatment decision	best response	time-to-progression (d)	targeted treamtent stopped due to	overall survival (months)	Last status (0=alive; 1=dead)
1	male	42	HCC-CCA	CISGEM + Panitumumab	4	0	2	MET fusion, FGFR3	1	crizotinib (3rd line), lenvatinib (4th line)		PR, PR	303, 89	progressive disease	61	1
2	male	67	HCC-CCA	CISGEM	2	0	1	BAP1	0		stable disease				103	0
3	male	75	HCC-CCA	GEMOX	2	0	0		0		no target				10	1
5	female	33	ICCA	FOLFIRINOX	5	1	1	FGFR2 fusion	1	derazantinib		PD	102	progressive disease	44	1
6	female	56	ICCA	GEMOX	7	0	0		0		no target				74	1
7	male	56	ICCA	FOLFIRINOX	2	0	1	IDH1	0		bad performance status				11	1
8	female	73	ICCA	FOLFIRINOX	5	0	1	IDH2	1	enasidenib		SD	113	progressive disease	42	1
10	male	59	ICCA	GEMCARBO	6	0	1	BRCA1	1	olaparib		SD	485	progressive disease	76	0
17	male	73	ICCA	CISGEM	3	0	1	FGFR2	0		bad performance status				17	1
25	female	32	ICCA	CISGEM	2	0	2	BAP1, POLE	0		bad performance status				22	1
28	female	47	ICCA	GEMCARBO	4	0	1	IDH2	1	enasidenib		NE	NE	hyperbilirubinemia	33	1
29	female	65	ICCA	CISGEM	3	0	1	MSH2	1	pembrolizumab		CR	783		59	0
31	male	54	ICCA	CISGEM	5	1	1	PIK3CA	0		bad performance status				40	1
34	male	47	ICCA	CISGEM	3	0	0		0		no target				111	1
40	female	45	ICCA	CISGEM	2	0	1	FGFR2 fusion	1	derazantinib		SD	154	progressive disease	22	1
42	male	69	ICCA	CISGEM	1	0	0		0		no target				12	1
44	female	55	ICCA	CISGEM	1	0	1	FGFR2 fusion	0		bad performance status				51	1
45	male	63	ICCA	CISGEM	7	0	1	FGFR2 fusion	1	infigratinib		PR	161	progressive disease	100	1
46	female	55	ICCA	CISGEM	4	1	1	ERBB2 low-level ampl, HER2 IHC:2+	1	trastuzumab		SD	195	progressive disease	9	1
54	male	54	ICCA	FOLFIRINOX	2	1	1	MET	0		bad performance status				20	1
55	female	79	ICCA	GEMOX	1	1	1	IDH2	0		Loss of follow-up				34	0
58	male	59	ICCA	CISGEM	6	0	1	PIK3CA	1	everolimus		SD	304	progressive disease	49	0
59	female	68	ICCA	CISGEM	1	0	1	IDH1	0		stable disease				22	1
63	male	64	ICCA	CISGEM	6	0	1	NRG1 fusion	1	afatinib		SD	162	progressive disease	27	1
65	female	61	ICCA	CISGEM	1	0	0		0		no target				35	0
66	male	71	ICCA	GEMOX	1	0	0		0		no target				17	1
69	male	46	ICCA	CISGEM + Durvalumab	4	0	1	BRAFV600	1	dabrafenib/trametinib		PR	286		24	0
74	female	30	ICCA	CISGEM	6	0	1	NRG1 fusion	1	afatinib		SD	205		27	0
75	male	57	ICCA	CISGEM + Durvalumab + Tremelimumab	5	0	3	FGFR3 fusion, BAP1, IDH1	1	infigratinib		PD	56	progressive disease	25	1
77	female	74	ICCA	CISGEM	1	1	1	ARID1A	0		bad performance status				9	1
79	male	79	ICCA	GEMOX	1	1	0		0		no target				14	1
82	female	47	ICCA	CISGEM	3	1	1	BAP1	1	olabparib		NE	282		13	0
83	female	65	ICCA	CISGEM	4	0	2	ARID1A, IDH1	0		negative decision by health insurance				16	0
84	female	45	ICCA	CISGEM + Paclitaxel	3	0	2	FGFR2 fusion, BAP1	1	pemigatinib		SD	216	progressive disease	16	0
87	female	68	ICCA	CISGEM	1	1	1	IDH1	0		stable disease				19	0
88	male	51	ICCA	CISGEM	3	1	1	BRAF G469	1	dabrafenib/trametinib		PD	92	progressive disease	14	0
93	female	60	ICCA	CISGEM	2	1	1	IDH1	0		bad performance status				12	1
94	female	23	ICCA	CISGEM + Paclitaxel	3	0	1	FGFR2 fusion	1	pemigatinib		PR	159		13	0
95	male	36	ICCA	CISGEM	1	0	2	BRCA2, MLH1	0		stable disease				17	0
96	female	58	ICCA	CISGEM	7	0	2	FGFR2 fusion, BAP1	1	pemigatinib		SD	163		63	0
97	male	49	ICCA	CISGEM	1	0	2	FGFR2 fusion, PIK3CA	0		evaluation for clinical study				11	0
98	female	60	ICCA	CISGEM	4	1	1	ERBB2 low-level ampl, HER2 IHC:2+	0		bad performance status				8	1
99	male	70	ICCA	FOLFOX	3	0	0		0		no target				19	0
101	male	62	HCC-CCA	CISGEM	1	1	1	ERBB2	0		bad performance status				6	1
102	male	57	ICCA	FOLFOX	1	1	0		0		no target				1	1
106	female	82	ICCA	GEMOX	1	1	1	PIK3CA	0		stable disease				11	0
107	female	40	ICCA	CISGEM	3	1	1	PIK3CA	0		bad performance status				11	1
												CR: complete remission
												PR: partial response
												SD: stable disease
												PD: progressive disease
												NE: not evaluable
